# Supplementary material for: The history of the North African mitochondrial DNA haplogroup U6 gene flow into the African, Eurasian and American continents
Source: BMC Evol Biol. 2014 May 19;14:109. doi: 10.1186/1471-2148-14-109 (PMC4062890; doi:10.1186/1471-2148-14-109)
Supplement: Additional file 1 — Accession numbers, subhaplogroup assignation and maternal origin for the 40 U6 lineages sequenced in the present work, the 29 lineages obtained from U6 FTDNA members contacted trough FTDNA, for 160 U6 sequences available from GenBank, and for 1 U6 sequence from literature [71]. [file 1471-2148-14-109-S1.xls]

## Sheet: ST1
Additional file 1.- Accession numbers, subhaplogroup assignation and maternal origin for the 40 U6 lineages sequenced in the present work, the 29 lineages obtained from U6 FTDNA members contacted trough FTDNA, for 160 U6 sequences available from GenBank, and for 1 U6 sequence from literature (Rodriguez-Ballesteros et al. 2006)
reference1	ID	GenBank ID	Haplogroup	maternal origin	additional information
c		EF064317	U6a	Morocco, Asni	Berber
c		JQ044923	U6a	Burkina Faso
b	7197	JX120709	U6a1	Spain, Asturias
c		HQ651694	U6a1	Portugal
b	M62	JX120710	U6a1a1a	Spain, Leon
b	7196	JX120711	U6a1a1a	Spain, Malaga
c		JQ702612	U6a1a1a	unknown origin
c		EF064319	U6a1a1a	Italy
c		EF064318	U6a1a1a	Italy
c		EU597562	U6a1a1a	Algeria,Mzab	Berber
c		HM776585	U6a1a1a	Germany, St Niklaus
c		HQ651688	U6a1a1a	Portugal
c		AY275534	U6a1a1a	Morocco
c		HQ651695	U6a1a1a	Portugal
c		HQ651700	U6a1a1a	Portugal
c		HQ651692	U6a1a1a	Portugal
a	N57230	JX120748	U6a1a1a2	USA	unknown origin
a	N42971	JX120749	U6a1a1a2	USA, Virginia, Richmond	unknown European origin
c		EF657375	U6a1a1a2	Europe
c		JQ705277	U6a1a1a2	England
c		FJ460539	U6a1a1b	Tunisia
d		A1	U6a1a2	Spain
c		JQ704749	U6a1a2	Portugal	Azores Islands, San Miguel, Candelaria
c		JQ704539	U6a1a2	Netherlands
c		EF064320	U6a1b	Southern Italy
c		HQ651708	U6a1b	Morocco	Jew
c		HQ651705	U6a1b	Morocco	Jew
c		EF064321	U6a1b1a	Algeria
c		HQ651685	U6a1b1a	Portugal
c		HQ651690	U6a1b1a	Portugal
c		HQ651691	U6a1b1a	Portugal
c		HM775953	U6a1b1a	Portugal, Almeirim
b	1692	JX120712	U6a1b1b	Spain, Sevilla
c		HQ651693	U6a1b1b	Portugal
c		JQ702816	U6a1b2	Algeria, Bejaïa
c		HQ651696	U6a1b2	Portugal
c		HQ651707	U6a2'3'8	Russia	Jew
c		EF064322	U6a2a	Central Italy
b	EAM471a	JX120713	U6a2a1a	Ethiopia
c		DQ489505	U6a2a1a	Netherlands, Nijmegen
c		EF064323	U6a2a1a	Ethiopia
c		KC152577	U6a2a1a	Ethiopia
a	N88731	JX120776	U6a2a1b	Ethiopia, Guna
c		HQ651710	U6a2a1b	Ethiopia	Jew
c		AY882416	U6a2a1b	Ethiopia
c		KC152576	U6a2a1b	Ethiopia
c		HQ651702	U6a2a2	Portugal
c		KC152569	U6a2a2	Egypt
c		HQ651712	U6a2a3	Palestine
a	167692	JX120764	U6a2a3a	Spain, Malaga
c		JQ629405	U6a2a3a	Tunisia
c		KC152578	U6a2a3a	Morocco
b	EAA1304a	JX120716	U6a2b	Ethiopia
b	EOR1952a	JX120714	U6a2b1	Ethiopia
b	EWL2561a	JX120715	U6a2b1	Ethiopia
c		KC152589	U6a2b1	Kuwait
c		HQ286322	U6a2c	Sweden, Mariestad
c		KC152590	U6a2c	Armenia
c		HQ651714	U6a3	Bulgaria	Jew
c		KC152585	U6a3	Guinea-Bissau
c		HQ651713	U6a3a	Bulgaria	Jew
a	214218	JX120772	U6a3a1	Finland
c		JQ704800	U6a3a1	Finland, Somero
c		HQ651686	U6a3a1	Portugal
c		HQ384209	U6a3a1	Spain
a	145146	JX120761	U6a3a1b	USA, Virginia	unknown European origin
c		HQ585390	U6a3a1b	USA, Virginia	unknown origin
c		KC152538	U6a3a1b	Morocco
b	2499	JX120708	U6a3a2	Spain, Madrid
c		JQ704099	U6a3a2	USA, Ohio	unknown European origin
c		KC152549	U6a3a2	Tunisia
b	BBR056	JX120717	U6a3b1	Morocco, Ifrane	Berber
c		HQ651704	U6a3b1	Turkey	Jew
c		HQ651699	U6a3b1	Portugal
c		HQ651703	U6a3b1a	Morocco
c		HQ651701	U6a3b1a	Portugal
c		HQ651697	U6a3b1a	Portugal
c		HQ651698	U6a3b1a	Portugal
c		EF064325	U6a3b1a	Morocco, Asni	Berber
a	175313	JX120768	U6a3c	USA South Carolina	unknown African origin
a	176370	JX120769	U6a3c	USA Virginia	unknown African origin
b	GPN-ASH-063	JX120718	U6a3c	Ghana
b	7164	JX120719	U6a3c	Ghana, Labadi
c		EF657774	U6a3c	Europe
c		JQ044946	U6a3c	Burkina Faso
c		HQ651711	U6a3d1a	Palestine
c		KC152574	U6a3d1a	Egypt
b	5389	JX120720	U6a3e	Spain, Galicia
c		EF064326	U6a3e	Morocco, Asni	Berber
c		JQ044807	U6a3f	Burkina Faso
c		JQ045007	U6a3f	Burkina Faso
c		EF064324	U6a3g	Nigeria
c		KC152584	U6a3g	Guinea-Bissau
c		EF064328	U6a4	Central Italy
c		EF064327	U6a4	Iraq
a	54282	JX120756	U6a5	Italy, Sicily
b	CAM-WAZ-016	JX120721	U6a5	Lake Chad
c		EF064332	U6a5	Italy, Sicily
c		EF064329	U6a5	Central Italy
c		JQ703902	U6a5	USA, Georgia	unknown origin
c		EF064330	U6a5a	Nigeria
c		HQ592783	U6a5a1	USA, Tennessee	unknown European origin
c		EF064331	U6a5a1a	Tunisia
c		KC152553	U6a5a1a	Tunisia
b	MD-106	JX120722	U6a5b	Cameroon
b	IT-037	JX120723	U6a5b	Nigeria
c		JQ045003	U6a5b	Burkina Faso
c		JQ044934	U6a5b	Burkina Faso
c		KC152565	U6a6a	Morocco
b	7198	JX120725	U6a6a1	Spain, Asturias
b	MARAr299	JX120726	U6a6a1	Morocco	Arab
c		KC152562	U6a6a1	Morocco
b	MARAr655	JX120724	U6a6b1	Morocco, Rabat	Arab
c		KC152550	U6a6b1	Tunisia
c		KC152559	U6a6b1	Morocco
c		EF064334	U6a6b2	Morocco, Asni	Berber
c		EF064333	U6a6b2	Tunisia
a	127133	JX120760	U6a7a1	England, Buckinghamshire
c		HQ025914	U6a7a1	USA, New Hampshire	unknown origin
c		HM804485	U6a7a1	England, Cheltenham
c		AY275531	U6a7a1	Mauritania
c		HQ287880	U6a7a1	Newfoundland	french origine
c		EF064336	U6a7a1	Southern Italy
c		HQ651709	U6a7a1	Tunisia	Jew
c		AY275532	U6a7a1	Spain, Leon	Maragato
c		HQ651689	U6a7a1	Portugal
c		FJ979865	U6a7a1	France, Machecoul
a	118837	JX120758	U6a7a1a	France	Acadian
a	121722	JX120759	U6a7a1a	France	Acadian
a	172738	JX120766	U6a7a1a	France	Acadian
a	174626	JX120767	U6a7a1a	France	Acadian
a	187060	JX120771	U6a7a1a	Canada, New Brunswick	unknown origin
a	N7666	JX120773	U6a7a1a	Canada	unknown origin
a	N37299	JX120774	U6a7a1a	France	Acadian
a	4318	JX120754	U6a7a1a	France	Acadian
c		GU433197	U6a7a1a	Canada	french origine
c		GU967378	U6a7a1a	Canada, Nova Scotia	french origine
c		HM804488	U6a7a1a	USA, Massachusetts	french origine
a	N28078	JX120750	U6a7a1b	Germany	Jew
a	E13486	JX120751	U6a7a1b	Spain, Jaen
a	148701	JX120752	U6a7a1b	Mexico	unknown origin
a	27347	JX120753	U6a7a1b	Poland	Jew
a	73692	JX120757	U6a7a1b	Cuba, Havana	unknown origin
b	ALG-LN-031	JX120727	U6a7a1b	Algeria
c		EF064337	U6a7a1b	Southern Italy
c		DQ856317	U6a7a1b	Ukraine, Kiev	Jew
c		HQ651706	U6a7a1b	Poland	Jew
c		HQ848079	U6a7a1b	Spain	Jew
c		KC152580	U6a7a1b	Ukraine
c		HQ843176	U6a7a1c	Germany, Fulda
c		EF064338	U6a7a1c	Southern Italy
c		EF064335	U6a7a1c	Italy, Sardinia
b	6915	JX120730	U6a7a2a	USA, New York	unknown origin
c		AF382008	U6a7a2a	Morocco
a	145692	JX120762	U6a7a2a1	Scotland
b	6901	JX120728	U6a7a2a1	USA, North Carolina	unknown European origin
b	6913	JX120729	U6a7a2a1	USA, Virginia	unknown European origin
c		KC152555	U6a7b	Tunisia
b	7194	JX120731	U6a7b1	Algeria
b	4206	JX120732	U6a7b1	Spain, Tenerife	Canary Islands
c		AY275533	U6a7b1	Spain, Hierro	Canary Islands
c		EF064339	U6a7b1a	France
c		HM641132	U6a7b1a	France
c		FJ939330	U6a7b1a	England
c		JQ702118	U6a7c	unknown origin
a	172607	JX120765	U6a7c1	Usa, North Carolina	unknown European origin
c		HQ651683	U6a7c1	Portugal
c		KC152547	U6a7c1	Tunisia
c		KC152564	U6a7c1	Morocco
c		AY275535	U6a8	Mauritania
c		KC152541	U6a8	Morocco
c		KC152552	U6a8	Tunisia
b	SUD-KAS-023	JX120738	U6b	Sudan
b	CAM-SAD-028	JX120739	U6b	Lake Chad
b	CAM-POL-035	JX120740	U6b	Cameroon
c		AY275529	U6b	Senegal	Wolof
c		KC152558	U6b	Tunisia
a	149656	JX120763	U6b1a	Spain, Gran Canaria	Canary Islands
c		HQ651680	U6b1a	Spain, Canary Islands	Canary Islands
c		HQ651678	U6b1a	Spain, Canary Islands	Canary Islands
c		JQ704030	U6b1a	Cuba, Matanzas	unknown origin
b	1802	JX120733	U6b1a1	Spain, Navarra
c		AY275528	U6b1a1	Spain, La Palma	Canary Islands
c		HQ651679	U6b1a1	Spain, Canary Islands	Canary Islands
c		HQ651676	U6b1a1	Spain, Canary Islands	Canary Islands
c		EF064340	U6b1a1	Spain
c		AY882417	U6b1a2	Spain
c		JQ704896	U6b1a2	Cuba, Baracoa	unknown origin
a	46166	JX120755	U6b1a3	Spain, Tenerife	Canary Islands
c		HQ651677	U6b1a3	Spain, Canary Islands	Canary Islands
c		KC152567	U6b1b	Morocco
c		KC152548	U6b1b	Tunisia
c		JQ704008	U6b2	Spain, Banyoles
a	N53857	JX120775	U6b2a	Poland, Karwacz
c		AY275527	U6b2a	Morocco	Berber
c		KC152539	U6b2a	Morocco
b	GPN-BRO-047	JX120734	U6b3	Ghana
b	MARBr076	JX120735	U6b3a	Morocco	Berber
c		FJ460538	U6b3a	Tunisia
c		KC152543	U6b3a	Morocco
c		AY275530	U6b4	Spain, Galicia
c		HQ651682	U6b4	Portugal
c		HQ651687	U6b4	Portugal
b	7200	JX120736	U6b5	Oman
b	7201	JX120737	U6b5	Saudi Arabia
b	4933	JX120745	U6c1	Spain, Tenerife	Canary Islands
a	182742	JX120770	U6c1a	Italy, San Fele
c		EF064344	U6c1a	Southern Italy
c		HQ161773	U6c1b	Spain, Canary Islands	Canary Islands
c		AY275537	U6c1b	Spain, Fuerteventura	Canary Islands
b	7199	JX120744	U6c1c	Spain, Cordoba
c		KC152561	U6c1c	Morocco
b	7195	JX120746	U6c2	Algeria
b	ALG-LN-164	JX120747	U6c2	Algeria
c		HM775494	U6c2	France
c		AY275536	U6c2a	Morocco	Berber
c		KC152568	U6c2a	Morocco
b	MARBr064	JX120741	U6d	Morocco	Berber
c		HQ651684	U6d1	Portugal
c		JF734845	U6d1a	Ireland
c		DQ523663	U6d1a	Italy, Sardinia
c		GU366066	U6d1a	England, Guildford
c		EF064342	U6d1b	Morocco, Asni	Berber
c		EF064341	U6d1b	Italy, Sicily
c		EF064343	U6d2	Ethiopia	Jew
c		KC152592	U6d2	Algeria
b	BBR049	JX120743	U6d3	Morocco, Ifrane	Berber
b	M07	JX120742	U6d3a	Spain, Leon	Maragato
c		HQ651681	U6d3a	Portugal
c		KC152540	U6d3a	Morocco
1.- a = present work from FTDNA, b = present work, c = Genbank, d = Rodríguez-Ballesteros et al. (2006)
