# Supplementary material for: The history of the North African mitochondrial DNA haplogroup U6 gene flow into the African, Eurasian and American continents
Source: BMC Evol Biol. 2014 May 19;14:109. doi: 10.1186/1471-2148-14-109 (PMC4062890; doi:10.1186/1471-2148-14-109)
Supplement: Additional file 3 — References cited in Table 1. [file 1471-2148-14-109-S3.xls]

## Sheet: ST2
Additional file 3.- References cited in Table 1
1	Abu-Amero KK, Al-Boudari OM, Mousa A, Gonzalez AM, Larruga JM, Cabrera VM, Dzimiri N. 2010. The mitochondrial DNA variant 16189T>C is associated with coronary artery disease and myocardial infarction in Saudi Arabs. Genetic Testing and Molecular Biomarkers 14(1):43-47
2	Abu-Amero KK, Cabrera VM, Larruga JM, Osman EA, González AM, Al-Obeidan SA. 2011a. Eurasian and Sub-Saharan African mitochondrial DNA haplogroup influences pseudoexfoliation glaucoma development in Saudi patients. Molecular Vision 17:543-547
3	Abu-Amero KK, González AM, Larruga JM, Bosley TM, Cabrera VM. 2007. Eurasian and African mitochondrial DNA influences in the Saudi Arabian population. BMC Evolutionary Biology 7:32
4	Abu-Amero KK, González AM, Larruga JM, Cabrera VM. 2011b. Mitochondrial DNA lineages of African origin confer susceptibility to primary open-angle glaucoma in Saudi Arabia. Molecular Vision 17:1468-1472
5	Abu-Amero KK, González AM, Osman EA, Larruga JM, Cabrera VM, Al-Obeidan SA. 2011c. Susceptibility to primary angle closure glaucoma in Saudi Arabia: the possible role of mitochondrial DNA ancestry informative haplogroups. Molecular Vision 17:2171-2176
6	Abu-Amero KK, Larruga JM, Cabrera VM, González AM. 2008a. Mitochondrial DNA structure in the Arabian Peninsula. BMC Evolutionary Biology 8:45
7	Abu-Amero KK, Morales J, Bosley TM, Mohamed GH, Cabrera VM. 2008b.The role of mitochondrial haplogroups in glaucoma: a study in an Arab population. Molecular Vision 14:518-522
8	Achilli A., Olivieri A., Pala M., Metspalu E., Fornarino S., Battaglia V., Accetturo M., Kutuev I., Khusnutdinova E., Pennarun E., Cerutti N, Di Gaetano C., Crobu F., Palli D., Matullo G., A. Santachiara-Benerecetti AS., Cavalli-Sforza LL., Semino O., Villems R., Bandelt H-J. , Piazza A. and Torroni A. 2007. Mitochondrial DNA Variation of Modern Tuscans Supports the Near Eastern Origin of Etrusca…
9	Alfonso-Sanchez MA, Cardoso S, Martinez-Bouzas C, Peña JA, Herrera RJ, Castro A, Fernandez-Fernandez I, De Pancorbo MM. 2008. Mitochondrial DNA Haplogroup Diversity in Basques: A reassessment Based on HVI and HVII Polymorphisms. American Journal of Human Biology 20:154–164
10	Allard MW, Miller K, Wilson MR, Monson KL, Budowle B. 2002.Characterization of the Caucasian Haplogroups Present in the SWGDAM Forensic mtDNA Dataset for 1771 Human Control Region sequences. Journal of Forensic Sciences 47(6):1-9
11	Allard MW, Polanskey D, Miller K, Wilson MR, Monson KL, Budowle B. 2005. Characterization of human control region sequences of the African American SWGDAM forensic mtDNA data set. Forensic Science International 10;148(2-3):169-179
12	Allard MW, Polanskey D, Wilson MR, Monson KL, Budowle B. 2006. Evaluation of variation in control region sequences for Hispanic individuals in the SWGDAM mtDNA data set. Journal of Forensic Sciences 51(3):566-573
13	Als TD, Jorgensen TH, Børglum AD, Petersen PA, Mors O, Wang AG. 2006. Highly discrepant proportions of female and male Scandinavian and British Isles ancestry within the isolated population of the Faroe Islands. European Journal of Human Genetics 14(4):497-504
14	Alshamali F, Brandstätter A, Zimmermann B, Parson W. 2008. Mitochondrial DNA control region variation in Dubai, United Arab Emirates. Forensic Science International: Genetics 2(1):e9-10
15	Alvarez JC, Johson DEL, Lorente, JA, Martinez-espin E, Martinez-Gonzalez LJ, Allard M, Wilson MR, Budowle B. 2007. Characterization of human control region sequences for Spanish individuals in a forensic mtDNA data set. Legal Medicine 9(6): 293-304
16	Alvarez L, Santos C, Ramos A, Pratdesaba R, Francalacci P, Aluja MP. 2010. Mitochondrial DNA Patterns in the Iberian Northern Plateau: Population Dynamics and Substructure of the Zamora Province. American Journal of Physical Anthropology 142(4): 531-539
17	Alvarez-Iglesias V, Mosquera-Miguel A, Cerezo M, Quintans B, Zarrabeitia MT, Cusco I, Lareu MV, Garcıa O, Perez-Jurado L, Carracedo A, Salas A. 2009. New Population and Phylogenetic Features of the Internal Variation within Mitochondrial DNA Macro-Haplogroup R0. PloS One 4(4):e112
18	Alves-Silva J, da Silva Santos M, Guimarães PE, Ferreira AC, Bandelt HJ, Pena SD, Prado VF. 2000. The ancestry of Brazilian mtDNA lineages. American Journal of Human Genetics 67(2):444-461
19	Al-Zahery N, Semino O, Benuzzi G, Magri C, Passarino G, Torroni A, Santachiara-Benerecetti AS. 2003. Y-chromosome and mtDNA polymorphisms in Iraq, a crossroad of the early human dispersal and of post-Neolithic migrations. Molecular Phylogenetics and Evolution 28(3):458-472
20	Amar S, Shamir A, Ovadia O, Blanaru M, Reshef A, Kremer I, Rietschel M, Schulze TG, Maier W, Belmaker RH, Ebstein RP, Agam G, Mishmar D. 2007. Mitochondrial DNA HV lineage increases the susceptibility to schizophrenia among Israeli Arabs. Schizophrenia Research 94(1-3):354-358
21	Ashrafian-Bonab M, Lawson Handley LJ, Balloux F. 2007. Is urbanization scrambling the genetic structure of human populations? A case study. Heredity 98(3):151-156
22	Baasner A, Madea B. 2000. Sequence polymorphisms of the mitochondrial DNA control region in 100 German caucasians. Journal of Forensic Sciences 45(6):1343-1348
23	Baasner A, Schafer C, Junge A, Madea B. 1998.Polymorphic sites in human mtDNA control region sequences: population data and maternal inheritance. Forensic Science International 98:169-178
24	Babalini C, Martinez-Labarga C, Tolk HV, Kivisild T, Giampaolo R, Tarsi T, Contini I, Barac L, Janicijevic B, Martinovic Klaric I, Pericic M, Sujoldzic A, Villems R, Biondi G, Rudan P, Rickards O. 2005. The population history of the Croatian linguistic minority of Molise (southern Italy): a maternal view. European Journal of Human Genetics 13(8):902-912
25	Behar DM, Hammer MF, Garrigan D, Villems R, Bonne-Tamir B, Richards M, Gurwitz D, Rosengarten D, Kaplan M, Pergola SD, Quintana-Murci L, Skorecki K. 2004. MtDNA evidence for a genetic bottleneck in the early history of the Ashkenazi Jewish population. European Journal of Human Genetics 12(5):355-365
26	Behar DM, Metspalu E, Kivisild T, Rosset S, Tzur S, Hadid Y, Yudkovsky G, Rosengarten D, Pereira L, Amorim A, Kutuev I, Gurwitz D, Bonne-Tamir B, Villems R, Skorecki K. 2008. Counting the founders: the matrilineal genetic ancestry of the Jewish Diaspora. PLoS One 3(4):e2062
27	Belledi M, Poloni ES, Casalotti R, Conterio F, Mikerezi I, Tagliavini J, Excoffier L. 2000. Maternal and paternal lineages in Albania and the genetic structure of Indo-European populations. European Journal of Human Genetics 8(7):480-486
28	Benn Torres J, Kittles RA, Stone AC. 2007. Mitochondrial and Y chromosome diversity in the English-speaking Caribbean. Annals of Human Genetics 71(6):782-790
29	Bertranpetit J, Sala J, Calafell F, Underhill PA, Moral P, Comas D. 1995. Human mitochondrial DNA variation and the origin of the Basques. Annals of Human Genetics 59:63-81
30	Bini C, Ceccardi S, Luiselli D, Ferri G, Pelotti S, Colalongo C, Falconi M, Pappalardo G. 2003. Different informativeness of the three hypervariable mitochondrial DNA regions in the population of Bologna (Italy). Forensic Science International 135(1):48-52
31	Bobillo MC, Zimmermann B, Sala A, Huber G, Röck A, Bandelt HJ, Corach D, Parson W. 2010. Amerindian mitochondrial DNA haplogroups predominate in the population of Argentina: towards a first nationwide forensic mitochondrial DNA sequence database. 2010. International Journal of Legal Medicine 124(4):263-268
32	Bonilla C, Bertoni B, González S, Cardoso H, Brum-Zorrilla N, Sans M. 2004. Substantial Native American female contribution to the population of Tacuarembó, Uruguay, reveals past episodes of sex-biased gene flow. American Journal of Human Biology 16(3):289-297
33	Bosch E, Calafell F, González-Neira G, Flaiz C, Mateu E, Scheil H-G, Huckenbeck W, Efremovska L, Mikerezi I, Xirotiris N, Grasa C, Schmidt H, Comas D. 2006. Paternal and maternal lineages in the Balkans show a homogeneous landscape over linguistic barriers, except for the isolated Aromuns. Annals of Human Genetics 70(4): 459-487
34	Brakez Z, Bosch E, Izaabel H, Akhayat O, Comas D, Bertranpetit J, Calafell F. 2001. Human mitochondrial DNA sequence variation in the Moroccan population of the Souss area. Annals of Human Biology 28(3):295-307
35	Brandstätter A, Egyed B, , Zimmermanna B, Tordai A, Padarb Z, Parson W. 2008. Mitochondrial DNA control region variation in Ashkenazi Jews from Hungary. Forensic Science International: Genetics 2(1):e4-e6
36	Brandstätter A, Egyed B, Zimmermann B, Duftner N, Padar Z, Parson W. 2007. Migration rates and genetic structure of two Hungarian ethnic groups in Transylvania, Romania. Annals of Human Genetics 71(6):791-803
37	Brandstätter A, Klein R, Duftner N, Wiegand P, Parson W. 2006. Application of a quasi-median network analysis for the visualization of character conflicts to a population sample of mitochondrial DNA control region sequences from southern Germany (Ulm). International Journal of Legal Medicine 120:310–314
38	Brandstätter A, Peterson CT, Irwin JA, Mpoke S, Koech DK, Parson W, Parsons TJ. 2004. Mitochondrial DNA control region sequences from Nairobi (Kenya): inferring phylogenetic parameters fro the establishment of a forensic database. International Journal of Legal Medicine 118:294-306
39	Brehm A, Pereira L, Bandelt H-J, Prata MJ, Amorim A. 2002. Mitochondrial portraits of the Cabo Verde: the Senegambian outpost of Atlantic slave trade. Annals of Human Genetics 66:49-60
40	Brehm A, Pereira L, Kivisild T, Amorim A. 2003. Mitochondrial portraits of the Madeira and Açores archipelagos witness different genetic pools of its settlers. Human Genetics 114:77-86
41	Brisighelli F, Capelli C, Alvarez-Iglesias V, Onofri V, Paoli G, Tofanelli S, Carracedo A, Pascali VL, Salas A. 2009. The Etruscan timeline: a recent Anatolian connection. European Journal of Human Genetics 17(5):693-696
42	Brucato N, Cassar O, Tonasso L, Tortevoye P, Migot-Nabias F, Plancoulaine S, Guitard E, Larrouy G, Gessain A, Dugoujon JM. 2010. The imprint of the Slave Trade in an African American population: mitochondrial DNA, Y chromosome and HTLV-1 analysis in the Noir Marron of French Guiana. BMC Evolutionary Biology 19;10:314
43	Bryc K, Auton A, Nelson MR, Oksenberg JR, Hauser SL, Williams S, Froment A, Bodo JM, Wambebe C, Tishkoff SA, Bustamante CD. 2010. Genome-wide patterns of population structure and admixture in West Africans and African Americans. Proceedings of the National Academy of Sciences of the United States of America 12;107(2):786- 791
44	Budowle B, Wilson MR, DiZinno JA, Stauffer C, Fasano MA, Holland MM, Monson KL. 1999. Mitochondrial DNA regions HVI and HVII population data. Forensic Science International 12;103(1):23-35
45	Calafell F, Underhill P, Tolun A, Angelicheva D, Kalaydjeva L. 1996. From Asia to Europe: mitochondrial DNA sequence variability in Bulgarians and Turks. Annals of Human Genetics 60:35-49
46	Cali F, Le Roux MG, D'Anna R, Flugy A, De Leo G, Chiavetta V, Ayala GF, Romano V.J. 2001. MtDNA control region and RFLP data for Sicily and France. Legal Medicine 114(4-5):229-231
47	Campos-Sánchez R, Barrantes R, Silva S, Escamilla M, Ontiveros A, Nicolini H, Mendoza R, Munoz R, Raventos H. 2006. Genetic structure analysis of three Hispanic populations from Costa Rica, Mexico, and the southwestern United States using Y-chromosome STR markers and mtDNA sequences. Human Biology 78(5):551-563
48	Carvalho M, Brito P, Bento AM, Gomes V, Antunes H, Afonso Costa H, Lopes V, Serra A, Balsa F, Andrade L, Anjos MJ, Corte-Real F, Gusmao L. 2011. Paternal and maternal lineages in Guinea-Bissau population. Forensic Science International: Genetics 5:114–116
49	Casas MJ, Hagelberg E, Fregel R, Larruga JM, González AM. 2006. Human mitochondrial DNA diversity in an archaeological site in al-Andalus. Genetic impact of migrations from North Africa in medieval Spain. American Journal of Physical Anthropologyl 131(4):539-551
50	Castro de Guerra D, Figuera Pérez C, Bravi CM, Saunier J, Scheible M, Irwin J, Coble MD, Rodríguez-Larralde A. in press. Sequence variation of mitochondrial DNA control region in North Central Venezuela. Forensic Science International: Genetics
51	Catelli ML, Álvarez-Iglesias V, Gómez-Carballa A, Mosquera-Miguel A, Romanini C, Borosky A, Amigo J, Carracedo A, Vullo C, Salas A. 2011. The impact of modern migrations on present-day multi-ethnic Argentina as recorded on the mitochondrial DNA genome. BMC Genetics 30;12:77
52	Cerezo M, Černý V, Carracedo Á, Salas A. 2011. New insights into the Lake Chad Basin population structure revealed by high-throughput genotyping of mitochondrial DNA coding SNPs. PLoS One 20;6(4):e18682
53	Cerny V, Hajek M, Bromova M, Cmejla R, Diallo I, Brdicka R. 2006. mtDNA of Fulani nomads and their genetic relationships to neighboring sedentary populations. Human Biology 78(1): 9-27
54	Cerny V, Hajek M, Cmejla R, Bruzek J, Brdicka R. 2004. mtDNA sequences of Chadic-speaking populations from northern Cameroon suggest their affinities with eastern Africa. Annals of Human Biology 31(5):554-569
55	Cerny V, Mulligan CJ, Rídl J, Zaloudková M, Edens CM, Hájek M, Pereira L. 2008. Regional differences in the distribution of the sub-Saharan, West Eurasian, and South Asian mtDNA lineages in Yemen. American Journal of Physical Anthropology 136(2):128-137
56	Cerny V, Salas A, Hajek M, Zaloudkova M, Brdicka R. 2007. A Bidirectional Corridor in the Sahel-Sudan Belt and the Distinctive Features of the Chad Basin Populations: A History Revealed by the Mitochondrial DNA Genome. Annals of Human Genetics 71:433–452
57	Cherni L, Fernandes V, Pereira JB, Costa MD, Goios A, Frigi S, Yacoubi-Loueslati B, Ben Amor M, Slama A, Amorim A, El Gaaied AA, Pereira L. 2009. Post-Last Glacial Maximum Expansion From Iberia to North Africa Revealed by Fine Characterization of mtDNA H Haplogroup in Tunisia. American Journal of Physical Anthropology 139(2):253-260
58	Coia V, Destro-Bisol G, Verginelli F, Battaggia C, Boschi I, Cruciani F, Spedini G, Comas D, Calafell F. 2005. mtDNA variation in North Cameroon: lack of Asian lineages and implications for back migration from Asia to sub-Saharan Africa. American Journal of Physical Anthropology 128(3):678-681
59	Comas D, Calafell F, Mateu E, Perez-Lezaun A, Bertranpetit J. 1996.Geographic variation in human mitochondrial DNA control region sequence: the population history of Turkey and its relationship to the European populations. Molecular Biology and Evolution 13:1067-1077
60	Comas D, Plaza S, Wells R, Yuldaseva N, Lao O, Calafell F, Bertranpetit J. 2004. Admixture, migrations, and dispersals in Central Asia: evidence from maternal DNA lineages. European Journal of Human Genetics 12: 495-504
61	Corach D, Lao O, Bobillo C, van Der Gaag K, Zuniga S, Vermeulen M, van Duijn K, Goedbloed M, Vallone PM, Parson W, de Knijff P, Kayser M. 2010. Inferring continental ancestry of argentineans from Autosomal, Y-chromosomal and mitochondrial DNA. Annals of Human Genetics 74(1):65-76
62	Corte-Real HB, Macaulay VA, Richards MB, Hariti G, Issad MS, Cambon-Thomsen A, Papiha S, Bertranpetit J, Sykes BC. 1996. Genetic diversity in the Iberian Peninsula determined from mitochondrial sequence analysis. Annals of Human Genetics 60:331-350
63	Costa MD, Cherni L, Fernandes V, Freitas F, Ammar El Gaaied AB, Pereira L. 2009. Data from complete mtDNA sequencing of Tunisian centenarians: testing haplogroup association and the "golden mean" to longevity. Mechanisms of Ageing and Development 130(4):222-226
64	Coudray C, Olivieri A, Achilli A, Pala M, Melhaoui M, Cherkaoui M, El-Chennawi F, Kossmann M, Torroni A, Dugoujon JM. 2008. The Complex and Diversified Mitochondrial Gene Pool of Berber Populations. Annals of Human Genetics 73(2):196-214
65	Crespillo M, Luque JA, Paredes M, Fernández R, Ramírez E, Valverde JL. 2000. Mitochondrial DNA sequences for 118 individuals from northeastern Spain. International Journal of Legal Medicine 114:130-132
66	Danan C, Sternberg D, Van Steirteghem A, Cazeneuve C, Duquesnoy P, Besmond C, Goossens M, Lissens W, Amselem S. 1999. Evaluation of Parental Mitochondrial Inheritance in Neonates Born after Intracytoplasmic Sperm Injection. American Journal of Human Genetics 65:463–473
67	Davis MC, Novak SJ, Hampikian G. 2011. Mitochondrial DNA analysis of an immigrant basque population: Loss of diversity due to founder effects. American Journal of Physical Anthropology 144:516–525
68	Derenko M, Malyarchuk B, Grzybowski T, Denisova G, Dambueva I, Perkova M, Dorzhu C, Luzina F, Lee HK, Vanecek T, Villems R, Zakharov I. 2007. Phylogeographic analysis of mitochondrial DNA in northern Asian populations. American Journal of Human Genetics 81(5):1025-1041
69	Destro-Bisol G, Coia V, Boschi I, Verginelli F, Caglià A, Pascali V, Spedini G, Calafell F. 2004.The Analysis of variation of mtDNA Hypervariable region 1 suggest that eastern and western Pygmies diverged before the Bantu Expansion. The American Naturalist 163 (2):212-226
70	Di Benedetto G, Erguven A, Stenico M, Castri L, Bertorelle G, Togan I, Barbujani G. 2001. DNA diversity and population admixture in Anatolia. American Journal of Physical Anthropology 115(2):144-156
71	Di Rienzo A, Wilson AC. 1991.Branching pattern in the evolutionary tree for human mitochondrial DNA. Proceedings of the National Academy of Sciences of the United States of America 88:1597-1601
72	Diegoli TM, Irwin JA, Just RS, Saunier JL, O'Callaghan JE, Parsons TJ. 2009. Mitochondrial control region sequences from an African American population sample. Forensic Science International: Genetics 4(1):e45-52
73	Dimo-Simonin N, Grange F, Taroni F, Brandt-Casadevall C, Mangin P. 2000. Forensic evaluation of mtDNA in a population from south west Switzerland. International Journal of Legal Medicine 113:89-97
74	Dubut V, Chollet L, Murail P, Cartault F, Beraud-Colomb E, Serre M, Mogentale-Profizi. 2004. DNA polymorphisms in five French groups: importance of regional sampling. European Journal of Human Genetics 12(4):293-300
75	Egyed B, Brandstätter A, Irwin JA, Pádár Z, Parsons TJ, Parson W. 2007. Mitochondrial control region sequence variations in the Hungarian population: analysis of population samples from Hungary and from Transylvania (Romania). Forensic Science International: Genetics 1(2):158-162
76	Ely B, Wilson JL, Jackson F, Jackson BA. 2006. African-American mitochondrial DNAs often match mtDNAs found in multiple African ethnic groups. BMC Biology 4:34
77	Ennafaa H, Cabrera VM, Abu-Amero KK, González AM, Amor MB, Bouhaha R, Dzimiri N, Elgaaïed AB, Larruga JM. 2009. Mitochondrial DNA haplogroup H structure in North Africa. BMC Genetics 10:8
78	Ennafaa H, Fregel R, Khodjet-el-khil H, González AM, El Mahmoudi HA, Cabrera VM, Larruga JM, Benammar-Elgaaïed A. 2011. Mitochondrial DNA and Y-chromosome microstructure in Tunisia. Journal of Human Genetics 56:734–741
79	Fadhlaoui-Zid K, Plaza S, Calafell F, Ben Amor M, Comas D, Bennamar El gaaied A. 2004. Mitochondrial DNA heterogeneity in Tunisian Berbers. Annals of Human Genetics 68(3):222-233
80	Fadhlaoui-Zid K, Rodríguez-Botigué L, Naoui N, Benammar-Elgaaied A, Calafell F, Comas D. 2011. Mitochondrial DNA structure in North Africa reveals a genetic discontinuity in the Nile Valley. American Journal of Physical Anthropology 145(1):107-117
81	Falchi A, Giovannoni L, Calo CM, Piras IS, Moral P, Paoli G, Vona G, Varesi L. 2006. Genetic history of some western Mediterranean human isolates through mtDNA HVR1 polymorphisms. Journal of Human Genetics 51(1):9-14
82	Fendt L, Niederstätter H, Huber G, Zelger B, Dünser M, Seifarth C, Röck A, Schäfer G, Klocker H, Parson W. 2011. Accumulation of mutations over the entire mitochondrial genome of breast cancer cells obtained by tissue microdissection. Breast Cancer Research anf Treatment 128(2):327-336
83	Fernández O, Fernández V, Martinez-Cabrera V, Mayorga C, Alonso A, León A, Arnal C, Hens M, Luque G, de Ramón E, Caballero A, Leyva L. 2008. Multiple sclerosis in Gypsies from southern Spain: prevalence, mitochondrial DNA haplogroups and HLA class II association. Tissue Antigens 71(5):426-433
84	Forster P, Cali F, Rohl A, Metspalu E, D'Anna R, Mirisola M, De Leo G, Flugy A, Salerno A, Ayala G, Kouvatsi A, Villems R, Romano V. 2002. Continental and subcontinental distributions of mtDNA control region types. International Journal of Legal Medicine 116(2):99-108
85	Francalacci P, Bertranpetit J, Calafell F, Underhill P. 1996. Sequence Diversity of the Control Region of Mitochondrial DNA in Tuscany and Its Implications for the Peopling of Europe. American Journal of Physical Anthropology 100:443-460
86	Fraumene C, Belle EMS, Castri L, Sanna S, Mancosu G, Cosso M, Marras F, Barbujani G, Pirastu M, Angius A. 2006. High resolution analysis and phylogenetic network construction using complete mtDNA sequences in Sardinian genetic isolates. Molecular Biology and Evolution 23(11): 2101-2111
87	Fraumene C, Petreto E, Angius A, Pirastu M. 2003. Striking differentiation of sub-populations within a genetically homogeneous isolate (Ogliastra) in Sardinia as revealed by mtDNA analysis. Human Genetics 114(1) 1-10
88	Gaieski JB, Owings AC, Vilar MG, Dulik MC, Gaieski DF, Gittelman RM, Lindo J, Gau L, Schurr TG; Genographic Consortium. 2011. Genetic ancestry and indigenous heritage in a Native American Descendant Community in Bermuda. American Journal of Physical Anthropology 146(3):392-405
89	Garcia O, Fregel R, Larruga JM, Alvarez V, Yurrebaso I, Cabrera VM, Gonzalez AM. 2011. Using mitochondrial DNA to test the hypothesis of a European post-glacial human recolonization from the Franco-Cantabrian refuge. Heredity 106(1):37-45
90	Gomez-Carballa A, Cerezo M, Balboa E, Heredia C, Castro-Feijo L, Rica I, Barreiro J, Eiris J, Cabanas P, Martınez-Soto I, Fernandez-Toral J, Castro-Gago M, Pombo M, Carracedo A, Barros F, Salas A. 2011. Evolutionary Analyses of Entire Genomes Do Not Support the Association of mtDNA Mutations with Ras/MAPK Pathway Syndromes. PloS One 6(4):e18348
91	Gómez-Carballa A, Ignacio-Veiga A, Vanesa A, Álvarez-Iglesias V, Pastoriza-Mourelle A, Ruíz Y, Pineda L, Carracedo A, Salas A. 2012. A Melting Pot of Multicontinental mtDNA Lineages in Admixed Venezuelans. American Journal of Physical Anthropology 147:78–87
92	Gonçalves VF, Carvalho CM, Bortolini MC, Bydlowski SP, Pena SD. 2008. The phylogeography of African Brazilians. Human Heredity 65(1):23-32
93	González AM, Brehm A, Perez JA, Maca-Meyer N, Flores C, Cabrera VM. 2003. Mitochondrial DNA affinities at the Atlantic fringe of Europe. American Journal of Physical Anthropology 120(4):391-404
94	González AM, Cabrera, VM, Larruga JM, Tounkara A, Noumsi G, Thomas B, Moulds JM. 2006. Mitochondrial DNA variation in Mauritania and Mali and their genetic relationship to other western Africa populations. Annals of Human Genetics 70:631-657
95	González AM, Karadssheh N, Maca-Meyer N, Flores C, Cabrera VM, Larruga JM. 2008. Mitochondrial DNA variation in Jordania and their genetic relationship to other Middle East populations. Annals of Human Biology 35(2): 212-231
96	Goodacre S, Helgason A, Nicholson J, Southam L, Ferguson L, Hickey E, Vega E, Stefánsson K, Ward R, Sykes B. 2005. Genetic evidence for a family-based Scandinavian settlement of Shetland and Orkney during the Viking periods. Heredity 95:129–135
97	Graven L, Passarino G, Semino O, Boursot P, Santachiara-Benerecetti S, Langaney A, Excoffier L. 1995. Evolutionary correlation between control region sequence and restriction polymorphisms in the mitochondrial genome of a large Senegalese Mandenka sample.Molecular Biology and Evolution 12(2):334-345
98	Green LD, Derr JN, Knight A. 2000. mtDNA affinities of the peoples of North-Central Mexico. American Journal of Human Genetics 66(3):989-998
99	Gresham D, Morar B, Underhill PA, Passarino G, Lin AA, Wise C, Angelicheva D, Calafell F, Oefner PJ, Shen P, Tournev I, de Pablo R, Kucinskas V, Perez-Lezaun A, Marushiakova E, Popov V, Kalaydjieva L. 2001.Origins and divergence of the Roma (gypsies). American Journal of Human Genetics 69(6):1314-1331
100	Guardado-Estrada M, Juarez-Torres E, Medina-Martinez I, Wegier A, Macías A, Gomez G, Cruz-Talonia F, Roman-Bassaure E, Piñero D, Kofman-Alfaro S, Berumen J. 2009. A great diversity of Amerindian mitochondrial DNA ancestry is present in the Mexican mestizo population. Journal of Human Genetics 54(12):695-705
101	Guerreiro-Junior V, Bisso-Machado R, Marrero A, Hünemeier T, Salzano FM, Bortolini MC. 2009. Genetic signatures of parental contribution in black and white populations in Brazil. Genetics and Molecular Biology 32(1):1-11
102	Harich N, Costa MD, Fernandes V, Kandil M, Pereira JB, Silva NM, Luísa Pereira L. 2010. The trans-Saharan slave trade – clues from interpolation analyses and high-resolution characterization of mitochondrial DNA lineages. BMC Evolutionar Biology 10:138
103	Helgason A, Hickey E, Goodacre S, Bosnes V, Stefansson K, Ward R, Sykes B. 2001. mtDna and the islands of the North Atlantic: estimating the proportions of Norse and Gaelic ancestry. American Journal of Human Genetics 68(3):723-737
104	Helgason A, Nicholson G, Stefánsson K, Donnelly P. 2003. A reassessment of genetic diversity in Icelanders: strong evidence from multiple loci for relative homogeneity caused by genetic drift. Annals of Human Genetics 67(4):281-297
105	Helgason A, Sigurethardottir S, Gulcher JR, Ward R, Stefansson K. 2000. mtDNA and the origin of the Icelanders: deciphering signals of recent population history. American Journal of Human Genetics 66(3):999-1016
106	Hofmann S, Jaksch M, Bezold R, Mertens S, Aholt S, Paprotta A, Gerbitz KD. 1997. Population genetics and disease susceptibility: characterization of central European haplogroups by mtDNA gene mutations, correlation with D loop variants and association with disease. Human Molecular Genetics 6(11):1835-1846
107	Hünemeier T, Carvalho C, Marrero AR, Salzano FM, Junho Pena SD, Bortolini MC. 2007. Niger-Congo speaking populations and the formation of the Brazilian gene pool: mtDNA and Y-chromosome data. American Journal of Physical Anthropology 133(2):854-67
108	Irwin J, Saunier J, Strouss K, Paintner C, Diegoli T, Sturk K, Kovatsi L, Brandstätter A, Cariolou MA, Parson W, Parsons TJ. 2008. Mitochondrial control region sequences from northern Greece and Greek Cypriots. International Journal of Legal Medicine 122: 87–89
109	Irwin JA, Ikramov A, Saunier J, Bodner M, Amory S, Röck A, O'Callaghan J, Nuritdinov A, Atakhodjaev S, Mukhamedov R, Parson W, Parsons TJ. 2010. The mtDNA composition of Uzbekistan: a microcosm of Central Asian patterns. International Journal of Legal Medicine 124(3):195-204
110	Jackson BA, Wilson JL, Kirbah S, Sidney SS, Rosenberg J, Bassie L, Alie JAD, McLean DC, Garvey TW, Ely B. 2005. Mitochondrial DNA genetic diversity among four ethnic groups in Sierra Leone. American Journal of Physical Anthropology 128(1):156-163
111	Kalaydjieva L, Calafell F, Jobling MA, Angelicheva D, de Knijff P, Rosser ZH, Hurles ME, Underhill P, Tournev I, Marushiakova E, Popov V. 2001. Patterns of inter- and intragroup genetic diversity in the Vlax Roma as revealed by Y chromosome and mitochondrial DNA lineages. European Journal of Human Genetics 9:97-104
112	Kivisild T, Reidla M, Metspalu E, Rosa A, Brehm A, Pennarun E, Parik J, Geberhiwot T, Usanga E, Villems R. 2004. Ethiopian Mitochondrial DNA Heritage: Tracking Gene Flow Across and Around the Gate of Tears. American Journal of Human Geneticst 75:752-770
113	Kouvatsi A, Karaiskou N, Apostolidis A, Kirmizidis G. 2001. Mitochondrial DNA sequence variation in Greeks. Human Biology 73(6):855-869
114	Krings M, Halim Salem A, Bauer K, Geisert H, Malek AK, Chaix L, Simon C, Welsby D, Di Rienzo A, Utermann G, Sajantila A, Pääbo S, Stoneking M. 1999. mtDNA analysis of Nile valley populations: A genetic corridor or a barrier to migration? American Journal of Human Genetics 64(4):1166-1176
115	Kujanova M, Pereira L, Fernandes V, Pereira JB, Cerny V. 2009. Near Eastern Neolithic Genetic Input in a Small Oasis of the Egyptian Western Desert. American Journal of Physical Anthropology 140:336–346
116	Lander N, Rojas MG, Chiurillo MA, Ramírez JL. 2008. Haplotype diversity in human mitochondrial DNA hypervariable regions I-III in the city of Caracas (Venezuela). Forensic Science International 2(4):e61-4
117	Lao O, Vallone PM, Coble MD, Diegoli TM, van Oven M, van der Gaag KJ, Pijpe J, de Knijff P, Kayser M. 2010. Evaluating self-declared ancestry of U.S. Americans with autosomal, Y-chromosomal and mitochondrial DNA. Human Mutation 31(12):E1875-1893
118	Larruga JM, Diez F, Pinto FM, Flores C, Gonzalez AM. 2001. Mitochondrial DNA characterisation of European isolates: the Maragatos from Spain. European Journal of Human Genetics 9(9):708-716
119	López-Soto M., Sanz P. 2000. Mitochondrial DNA polymorphisms in individual living in Andalusia (south of Spain) and Extremadura (western of Spain). Cuadernos de Medicina Forense 20:17-24
120	Loueslati BY, Cherni L, Khodjet-Elkhil H, Ennafaa H, Pereira L, Amorim A, Ben Ayed F, Ben Ammar Elgaaied A. 2006. Islands inside an island: reproductive isolates on Jerba island. American Journal of Human Biology 18(1):149-153
121	Lutz S, Weisser H-J, Heizmann J, Pollak S. 1998. Location and frequency of polymorphic positions in the mtDNA control region of individuals from Germany. International Journal of Legal Medicine 111:67-77
122	Maca-Meyer N, Sanchez-Velasco P, Flores C, Larruga JM, Gonzalez AM, Oterino A, Leyva-Cobian F. 2003. Y chromosome and mitochondrial DNA characterization of Pasiegos, a human isolate from Cantabria (Spain). Annals of Human Genetics 67:329-339
123	Macaulay V, Richards M, Hickey E, Vega E, Cruciani F, Guida V, Scozzari R, Bonné-Tamir B, Sykes B, Torroni A. 1999. The emerging tree of West Eurasian mtDNAs: a synthesis of control-region sequences and RFLPs. American Journal of Human Genetics 64: 232-249
124	Malyarchuk BA, Grzybowski T, Derenko MV, Czarny J, Drobnic K, Miscicka-Sliwka D. 2003. Mitochondrial DNA variability in Bosnians and Slovenians. Annals of Human Genetics 67:412-425
125	Malyarchuk BA, Grzybowski T, Derenko MV, Czarny J, Miścicka-Sliwka D. 2006. Mitochondrial DNA diversity in the Polish Roma. Annals of Human Genetics 70(2):195-206
126	Marrero AR, Das Neves Leite FP, De Almeida Carvalho B, Peres LM, Kommers TC, Da Cruz IM, Salzano FM, Ruiz-Linares A, Da Silva Júnior WA, Bortolini MC. 2005. Heterogeneity of the genome ancestry of individuals classified as White in the state of Rio Grande do Sul, Brazil. American Journal of Human Biology 17(4):496-506
127	Martinez L, Mirabal M, Luis JR, Herrera RJ. 2008. Middle Eastern and European mtDNA Lineages Characterize Populations from Eastern Crete. American Journal of Physical Anthropology 137: 213-223
128	Martínez-Cruzado JC, Toro-Labrador G, Viera-Vera J, Rivera-Vega MY, Startek J, Latorre-Esteves M, Román-Colón A, Rivera-Torres R, Navarro-Millán IY, Gómez-Sánchez E, Caro-González HY, Valencia-Rivera P. 2005. Reconstructing the population history of Puerto Rico by means of mtDNA phylogeographic analysis. American Journal of Physical Anthropology 128(1):131-155
129	Martinez-Jarreta B, Prades A, Calafell F, Budowle B. 2000. Mitochondrial DNA HVI and HVII variation in a north-east Spanish population. Journal of Forensic Sciences 45(5):1162-1163
130	Mateu E, Comas D, Calafell F, Pérez-Lezaun A, Abade A, Bertranpetit J. 1997. A tale of two islands: population history and nitochondrial DNA sequence variation of Bioko and Sao Tome, Gulf of Guinea. Annals of Human Genetics 61:507-518
131	McEvoy B, Richards M, Forster P, Bradley DG. 2004. The Longue Duree of genetic ancestry: multiple genetic marker systems and Celtic origins on the Atlantic facade of Europe. American Journal of Human Genetics 75(4):693-702
132	Melton PE, Mosher MJ, Rubicz R, Zlojutro M, Crawford MH. 2010. Mitochondrial DNA diversity in Mennonite communities from the midwestern United States. Human Biology 82(3):267-289
133	Mendizabal I, Sandoval K, Berniell-Lee G, Calafell F, Salas A, Martínez-Fuentes A, Comas D. 2008. Genetic origin, admixture, and asymmetry in maternal and paternal human lineages in Cuba. BMC Evolutionary Biology 21;8:213
134	Mendizabal I, Valente C, Gusmao A, Alves C, Gomes V, Goios A, Parson W, Calafell F, Alvarez L, Amorim A, Gusmao L, Comas D, Prata MJ. 2011.Reconstructing the Indian Origin and Dispersal of the European Roma: A Maternal Genetic Perspective. PloS One 6(1):e15988
135	Mergen H, Öner R, Öner C. 2004. Mitochondrial DNA sequence variation in the Anatolian Peninsula (Turkey). Journal of Genetics 83(1):101-109
136	Messina F, Scorrano G, Labarga CM, Rolfo MF, Rickards O. 2010. Mitochondrial DNA variation in an isolated area of Central Italy. Annals of Human Biology 37(3):385-402
137	Metspalu M, Kivisild T, Metspalu E, Parik J, Hudjashov G, Kaldma K, Serk P, Carmín M, Behar DM, Gilbert MTP, Endicott P, Mastana S, Papiha SS, Skorecki K, Torroni A,Villems R. 2004. Most of the extant mtDNA boundaries in South and Southwest Asia were likely shaped during the initial settlement of Eurasia by anatomically modern humans BMC Genetics 5:26
138	Mikkelsen M, Sørensen E, Rasmussen EM, Morling N. 2010. Mitochondrial DNA HV1 and HV2 variation in Danes. Forensic Science International: Genetics 4(4):e87-8
139	Mogentale-Profizi N, Chollet L, Stevanovitch A, Dubut V, Poggi C, Pradie MP, Spadoni JL, Gilles A, Beraud-Colomb E. 2001. Mitochondrial DNA sequence diversity in two groups of Italian Veneto speakers from Veneto. Annals of Human Genetics 65:153-166
140	Morera B. 2002. Análisis del polimorfismo del ADNrnt en la población general de Costa Rica: un asunto pendiente. Revista Latinoamericana de Derecho Médico y Medicina Legal 7(1):21-34
141	Nasidze I, Ling ES, Quinque D, Dupanloup I, Cordaux R, Rychkov S, Naumova O, Zhukova O, Sarraf-Zadegan N, Naderi GA, Asgary S, Sardas S, Farhud DD, Sarkisian T, Asadov C, Kerimov A, M. Stoneking M. 2004. Mitochondrial DNA and Y-chromosome variation in the Caucasus. Annals of Human Genetics 68:205-221
142	Nasidze I, Quinque D, Ozturk M, Benndukidze N, Stoneking M. 2005. MtDNA and Y-chromosome variation in the Kurdish groups. Annals of Human Genetics 69:1-12
143	Nasidze I, Quinque D, Rahmani M, Alemohamad SA, Stoneking M. 2006. Concomitant replacement of language and mtDNA in South Caspian populations of Iran. Current Biology 16(7):668-673
144	Nasidze I, Quinque D, Rahmani M, Alemohamad SA, Stoneking M. 2008. Close Genetic Relationship Between Semitic-speaking and Indo-European-speaking Groups in Iran. Annals of Human Genetics 72 (2):241-252
145	Non AM, Al-Meeri Al, Raaum RL, Sanchez LF, Mulligan CJ. 2011. Mitochondrial DNA Reveals Distinct Evolutionary Histories for Jewish Populations in Yemen and Ethiopia. American Journal of Physical Anthropology 144:1–10
146	Nuñez C, Baeta M, Sosa C, Casalod Y, Ge J, Budowle B, Martínez-Jarreta B. 2010. Reconstructing the population history of Nicaragua by means of mtDNA, Y-chromosome STRs, and autosomal STR markers. Reconstructing the population history of Puerto Rico by means of mtDNA phylogeographic analysis. American Journal of Physical Anthropology 143(4):591-600
147	Ottoni C, Martínez-Labarga C, Loogväli EL, Pennarun E, Achilli A, De Angelis F, Trucchi E, Contini I, Biondi G, Rickards O. 2009a. First genetic insight into Libyan Tuaregs: a maternal perspective. Annals of Human Genetics 73(4):438-448
148	Ottoni C, Ricaut FX, Vanderheyden N, Brucato N, Waelkens M, Decorte R. 2011. Mitochondrial analysis of a Byzantine population reveals the differential impact of multiple historical events in South Anatolia. European Journal of Human Genetics 19(5):571-576
149	Ottoni C., Martinez-Labarga C., Vitelli L., Scano G., Fabrini E., Contini I., Biondi G., and Rickards O. 2009b. Human mitochondrial DNA variation in Southern Italy. Annals of Human Biology 36(6):785-811
150	Pagano S, Sans M, Pimenoff V, Cantera AM, Alvarez JC, Lorente JA, Mones P, Sajantila A. 2005. Assessment of HV1 and HV2 mtDNA Variation for Forensic Purposes in an Uruguayan Population Sample. Journal of Forensic Sciences: 50,5
151	Palencia L, Valverde L, Alvarez A, Cainé LM, Cardoso S, Alfonso-Sánchez MA, Pinheiro MF, de Pancorbo MM. 2010. Mitochondrial DNA diversity in a population from Santa Catarina (Brazil): predominance of the European input. International Journal of Legal Medicine 124(4):331-336
152	Pereira L, Cerny V, Cerezo M, Silva NM, Hajek M, Vasikova A, Kujanova M, Brdicka R, Salas A. 2010b. Linking the sub-Saharan and West Eurasian gene pools: maternal and paternal heritage of the Tuareg nomads from the African Sahel. European Journal of Human Genetics 18(8): 915-923
153	Pereira L, Cunha C, Amorim A. 2004. Predicting sampling saturation of mtDNA haplotypes: an application to an enlarged Portuguese database. International Journal of Legal Medicine 118(3):132-136
154	Pereira V, Gomes V, Amorim A, Gusmão L, João Prata M. 2010a. Genetic characterization of uniparental lineages in populations from Southwest Iberia with past malaria endemicity. American Journal of Human Biology 22(5):588-595
155	Pfeiffer H, Brinkmann B, Huhne J, Rolf B, Morris AA, Steighner R, Holland MM, Forster P. 1999. Expanding the forensic German mitochondrial DNA control region database: genetic diversity as a function of sample size and microgeography. International Journal of Legal Medicine 112:291-298
156	Pfeiffer H, Forster P, Ortmann C, Brinkmann B. 2001. The results of an mtDNA study of 1,200 inhabitants of a German village in comparison to other Caucasian databases and its relevance for forensic casework. International Journal of Legal Medicine 114(3):169-172
157	Pichler I, Mueller JC, Stefanov SA, De Grandi A, Volpato CB, Pinggera GK, Mayr A, Ogriseg M, Ploner F, Meitinger T, Pramsatller PP. 2006. Genetic structure in contemporany south Tyrolean isolated populations revealed by analysis of Y-chromosome, mtDNA and Alu polimorphisms. Human Biology 78(4):441-464
158	Picornell A, Giménez P, Castro JA, Ramon MM. 2006. Mitochondrial DNA sequence variation in Jewish populations. International Journal of Legal Medicine 120:271–281
159	Picornell A, Gomez-Barbeito L, Tomas C, Castro JA, Ramon MM. 2005. Mitochondrial DNA HVRI variation in Balearic populations. American Journal of Physical Anthropology 128(1):119-130
160	Piercy R, Sullivan K, Benson N, Gill P. 1993. The application of mitochondrial DNA typing to the study of white Caucasian genetic identification. International Journal of Legal Medicine 106:85-90
161	Pinto F, González AM, Hernández M, Larruga JM, Cabrera VM. 1996. Genetic relationship between the Canary Islanders and their African and Spanish ancestros inferred from mitochondrial DNA sequences. Annals of Human Genetics 60:321-330
162	Plaza S, Calafell F, Helal A, Bouzerna N, Lefranc G, Bertranpetit J, Comas D. 2003. Joining the pillars of Hercules: mtDNA sequences show multidirectional gene flow in the western Mediterranean. Annals of Human Genetics 67(4):312-328
163	Poetsch M, Wittig H, Krause D, Lignitz E. 2003.Mitochondrial diversity of a northeast German population sample. Forensic Science International 137(2-3):125-132
164	Prieto L, Zimmermann B, Goios A, Rodriguez-Monge A, Paneto GG, Alves C, Alonso A, Fridman C, Cardoso S , Lima G, Anjos MJ, Whittle MR, Montesino M, Cicarelli RMB, Rocha AM, Albarrán C, de Pancorbo MM, Pinheiro MF, Carvalho M, Sumita DR, and Parson W. 2011. The GHEP–EMPOP collaboration on mtDNA population data—A new resource for forensic casework. Forensic Science International: Genetics 5(2): 146…
165	Pult I, Sajantila A, Simanainem J, Georgiev O, Schaffner W, Paabo S. 1994. Mitochondrial DNA sequences from Switzerland Reveal striking Homogeneity of European Populations. Biological chemistry Hoppe-Seyler 375:837-840
166	Quintana-Murci L, Chaix R, Wells RS, Behar DM, Sayar H, Scozzari R, Rengo C, Al-Zahery N, Semino O, Santachiara-Benerecetti AS, Coppa A, Ayub Q, Mohyuddin A, Tyler-Smith C, Qasim Mehdi S, Torroni A, McElreavey K. 2004. Where west meets east: the complex mtDNA landscape of the southwest and Central Asian corridor. American Journal of Human Genetics 74(5):827-845
167	Rando JC, Cabrera VM, Larruga JM, Hernandez M, Gonzalez AM, Pinto F, Bandelt HJ. 1999. Phylogeographic patterns of mtDNA reflecting the colonization of the Canary Islands. Annals of Human Genetics 63:413-428
168	Rando JC, Pinto F, Gonzalez AM, Hernandez M, Larruga JM, Cabrera VM, Bandelt HJ. 1998. Mitochondrial DNA analysis of northwest African populations reveals genetic exchanges with European, near-eastern, and sub-Saharan populations. Annals of Human Genetics 62:531-550
169	Rhouda T, Martinez-Redondo D, Gomez-Duran A, Elmtili N, Idaomar M, Diaz-Sanchez C, Montoya J, López-Pérez MJ, Ruiz-Pesini E. 2009. Moroccan mitochondrial genetic background suggests prehistoric human migrations across the Gibraltar Strait. Mitochondrion 9:402–407
170	Ribeiro-dos-Santos AK, Carvalho BM, Feio-dos-Santos AC, dos Santos SE. 2007. Nucleotide variability of HV-I in Afro-descendents populations of the Brazilian Amazon Region. Forensic Science International 22;167(1):77-80
171	Richard C, Pennarun E, Kivisild T, Tambets K, Tolk H-V, Metspalu E, Reidla M, Chevalier S, Giraudet S, Lauc lB, Pericic M, Rudan P, Claustres M, Journel H, Dorval I, Muller C, Villems R, Chaventre A, Moisan J-P. 2007. An mtDNA perspective of French genetic variation. Annals of Human Biology 34(1):68–79
172	Richards M, Corte-Real H, Forster P, Macaulay V, Wilkinson-Herbots H, Demaine A, Papiha S, Hedges R, Bandelt HJ, Sykes B. 1996. Paleolithic and Neolithic lineages in the European mitochondrial gene pool. American Journal of Human Genetics 59:185-203
173	Richards M, Macaulay V, Hickey E, Vega E, Sykes B, Guida V, Rengo C, Sellitto D, Cruciani F, Kivisild T, Villems R, Thomas M, Rychkov S, Rychkov O, Rychkov Y, Golge M, Dimitrov D, Hill E, Bradley D, Romano V, Cali F, Vona G, Demaine A, Papiha S, Triantaphyllidis C, Stefanescu G, Hatina J, Belledi M, Di Rienzo A, Novelletto A, Oppenheim A, Norby S, Al-Zaheri N, Santachiara-Benerecetti S, Scozari R…
174	Rosa A, Brehm A, Kivisild T., Metspalu, E., and Villems, R. 2004.MtDNA profile of west Africa Guineans: Towards a better understanding of the Senegambia region. Annals of Human Genetics 68:340-352
175	Rousselet F, Mangin P. 1998. Mitochondrial DNA polymorphisms: a study of 50 French Caucasian individuals and application to forensic casework. International Journal of Legal Medicine 111(6):292-298
176	Sajantila A, Lahermo P, Anttinen T, Lukka M, Cistonen P, Savontaus M-L, Aula P Beckman L, Tranebjaerg L, Gedde-Dahl T, Issel-Tarver L, DiRienzo A, Paabo S. 1995. Genes and languages in Europe: an analysis of mitochondrial lineages. Genome Research 5:42-52
177	Salas A, Acosta A, Alvarez-Iglesias V, Cerezo M, Phillips C, Lareu MV, Carracedo A. 2008a. The mtDNA ancestry of admixed Colombian populations. American Journal of Human Biology 20(5):584-591
178	Salas A, Comas D, Lareu MV, Bertranpetit J, Carracedo A. 1998. mtDNA analysis of the Galician population: a genetic edge of European variation. European Journal of Human Genetics 6(4):365-375
179	Salas A, Jaime JC, Alvarez-Iglesias V, Carracedo A. 2008b. Gender bias in the multiethnic genetic composition of central Argentina. Journal of Human Genetics 53(7):662-674
180	Salas A, Lareu V, Calafell F, Bertranpetit J, Carracedo A. 2000. mtDNA hypervariable region (HVII) sequences in human evolution studies. European Journal of Human Genetics. 8:964-974
181	Salas A, Lovo-Gómez J, Alvarez-Iglesias V, Cerezo M, Lareu MV, Macaulay V, Richards MB, Carracedo A. 2009. Mitochondrial echoes of first settlement and genetic continuity in El Salvador. PloS One 2;4(9):e6882
182	Salas A, Richards M, Lareu MV, Sobrino B, Silva S, Matamoros M, Macaulay V, Carracedo Á. 2005. Shipwrecks and founder effects: divergent demographic histories reflected in Caribbean mtDNA. American Journal of Physical Anthropology 128:855–860
183	Sans M, Figueiro G, Ackermann E, Barreto I, Egaña A, Bertoni B, Poittevin-Gilmet E, Maytia D, Hidalgo PC. 2011. Mitochondrial DNA in Basque descendants from the city of Trinidad, Uruguay: Uruguayan- or Basque-like population? Human Biology 83(1):55-70
184	Sans M, Merriwether DA, Hidalgo PC, Bentancor N, Weimer TA, Franco MH, Alvarez I, Kemp BM, Salzano FM. 2006. Population structure and admixture in Cerro Largo, Uruguay, based on blood markers and mitochondrial DNA polymorphisms.American Journal of Human Biology 18(4):513-524
185	Santos C, Fregel R, Cabrera VM, Ganzalez AM, Larruga JM, Lima M. 2010. Mitochondrial DNA variation in the Macaronesi Islands: Variation within and among Archipelagos. American Journal of Physical Anthropology 141: 610-619
186	Santos C, Lima M, Montiel R, Angles N, Pires L, Abade A, Aluja MP. 2003. Genetic Structure and Origin of Peopling in the Azores Islands (Portugal): The view from mtDNA. Annals of Human Genetics 67:433-456
187	Saunier JL, Irwin JA, Just RS, O'Callaghan J, Parsons TJ. 2008. Mitochondrial control region sequences from a U.S. "Hispanic" population sample.Forensic Science International: Genetics 2(2):e19-23
188	Saunier JL, Irwin JA, Strouss KM, Ragab H, Sturk KA, Parsons TJ. 2009. Mitochondrial control region sequences from an Egyptian population sample. Forensic Science International: Genetics 3(3):97-103
189	Scheible M, Alenizi M, Sturk-Andreaggi K, Coble MD, Ismael S, Irwin JA. 2011. Mitochondrial DNA control region variation in a Kuwaiti population sample. Forensic Science International: Genetics 5(4):e112-113
190	Shlush LI, Behar DM, Yudkovsky G, Templeton A, Hadid Y, Basis F, Hammer M, Itzkovitz S, Skorecki K. 2008. The Druze: a population genetic refugium of the Near East. PLoS One 7;3(5):e2105
191	Silva WA, Bortolini MC, Schneider MP, Marrero A, Elion J, Krishnamoorthy R, Zago MA. 2006. MtDNA haplogroup analysis of black Brazilian and sub-Saharan populations: implications for the Atlantic slave trade. Human Biology 78(1):29-41
192	Stefflova K, Dulik MC, Pai AA, Walker AH, Zeigler-Johnson CM, Gueye SM, Schurr TG, Rebbeck TR. 2009. Evaluation of group genetic ancestry of populations from Philadelphia and Dakar in the context of sex-biased admixture in the Americas. PLoS One 25;4(11):e7842
193	Stevanovitch A, Gilles A, Bouzaid E, Kefi R, Paris F, Gayraud RP, Spadoni JL, El-Chenawi. 2003. Mitochondrial DNA Sequence diversity in a sedentary population from Egypt. Annals of Human Genetics 68:23-39
194	Sykes BC. 2006. Blood of the Isles, Bantam Press, London.
195	Tagliabracci A, Turchi C, Buscemi L, Sassaroli C. 2001. Polymorphism of the mitochondrial DNA control region in Italians. International Journal of Legal Medicine 114(4-5):224-228
196	Tetzlaff S, Brandatätter A, Wegener R, Parson W, Weirich V. 2007. Mitochondrial DNA population data of HVS-I and HV-II sequences from a northeast German sample. Forensic Science International 172 (2-3):218-224
197	Thomas MG, Barnes I, Weale ME, Jones AL, Forster P, Bradman N, Pramstaller PP. 2008. New genetic evidence supports isolation and drift in the Ladin communities of the South Tyrolean Alps but not an ancient origin in the Middle East. European Journal of Human Genetics 16:124–134
198	Thomas MG, Weale ME, Jones AL, Richards M, Smith A, Redhead N, Torroni A, Scozzari R, Gratrix F, Tarekegn A, Wilson JF, Capelli C, Bradman N, Goldstein DB. 2002. Founding mothers of Jewish communities: geographically separated Jewish groups were independently founded by very few female ancestors. American Journal of Human Genetics 70:1411-1420
199	Tolk HV, Barac L, Pericic M, Klaric IM, Janicijevic B, Campbell H, Rudan I, Kivisild T, Villems R, Rudan P. 2001. The evidence of mtDNA haplogroup F in a European population and its ethnohistoric implications. European Journal of Human Genetics 9(9):717-723
200	Tomory G, Csanyi B, Bogacsi-Szabo E, Kalmar T, Czibula A, Cso†sz A, Priskin K, Mende B, Lango P, Downes CS, Rasko I. 2007. Comparison of Maternal Lineage and Biogeographic Analyses of Ancient and Modern Hungarian Populations. American Journal of Physical Anthropology 134:354-368
201	Torroni A, Cruciani F, Rengo C, Sellitto D, López-Bigas N, Rabionet R, Govea N, López de Munain A, Sarduy M, Romero L, Villamar M, Castillo I, Moreno F, Estivill X, Scozzari R. 1999. The A1555G Mutation in the 12S rRNA Gene of Human mtDNA: Recurrent Origins and Founder Events in Families Affected by Sensorineural Deafness. American Journal of Human Genetics 65:1349–1358
202	Trovoada MJ, Pereira L, Gusmao L, Abade A, Amorim A, Prata MJ. 2003.Pattern of mtDNA variation in three populations from Sao Tomé e Príncipe. Annals of Human Genetics 68:40-54
203	Turchi C, Buscemi L, Giacchino E, Onofri V, Fendt L, Parson W, Tagliabracci A. 2009. Polymorphisms of mtDNA control region in Tunisian and Moroccan populations: an enrichment of forensic mtDNA databases with Northern Africa data. Forensic Science International: Genetics 3(3):166-172
204	Turchi Ch, Buscemi L, Previderè C, Grignani P, Brandstätter A, Alessandro Achilli A, Parson W, Tagliabracci T and Ge FI Group. 2008. Italian mitochondrial DNA database: results of a collaborative exercise and proficiency testing. International Journal of Legal Medicine 122:199–204
205	Varesi L, Memmí M, Cristofari M-C, Mameli GE, Caló CM, Vona G. 2000. Mitochondrial control-region sequence variation in the Corsican population, France. American Journal of Human Biology 12:339-351
206	Veeramah KR, Connell BA, Pour NA, Powell A, Plaster CA, Zeitlyn D, Mendell NR, Weale ME, Bradman N, Thomas MG. 2010. Little genetic differentiation as assessed by uniparental markers in the presence of substantial language variation in peoples of the Cross River region of Nigeria. BMC Evolutionary Biology 10:92
207	Verginelli F, Donati F, Coia V, Boschi I, Palmirotta R, Battista P, Costantini RM, Destro-Bisol G. 2003. Variation of the hypervariable region-1 of mitochondrial DNA in central-eastern Italy. Journal of Forensic Sciences 48(2):443-444
208	Vernesi C, Di Benedetto G, Caramelli D, Secchieri E, Simoni L, Katti E, Malaspina P, Novelletto A, Marin VTM, Barbujani G. 2001. Genetic characterization of the body attributed to the evangelist Luke. Proceedings of the National Academy of Sciences of the United States of America 98(23):13460-13463
209	Vernesi C, Fuselli S, Castri L, Bertorelle G, Barbujani G. 2002. Mitochondrial diversity in linguistic isolates of the Alps: a reappraisal. Human Biology 74(5):725-730
210	Vigilant L, Stoneking M, Harpending H, Hawkes K, Wulson AC. 1991. African populations and the evolution of human nitochondrial DNA. Science 253:1503-1507
211	Vona G, Ghiani ME, Caló CM, Vacca L, Memmí M, Varesi L. 2001. Mitochondrial DNA variation sequence análisis in Sicily. American Journal of Human Biology 13:576-589
212	Watson E, Foster P, Richards M, Bandelt H-J. 1997. Mitochondrial Footprints of Human Expansions in Africa. American Journal of Human Genetics 61:691-704
213	Zgonjanin D, Veselinović I, Kubat M, Furac I, Antov M, Loncar E, Tasić M, Vuković R, Omorjan R. 2010. Sequence polymorphism of the mitochondrial DNA control region in the population of Vojvodina Province, Serbia. Legal Medicine (Tokyo) 12(2):104-107
214	Zimmermann B, Brandstätter A, Duftner N, Niederwieser D, Spiroski M, Arsov T, Parson W. 2007. Mitochondrial DNA control region population data from Macedonia. Forensic Science International: Genetics 1:e4–e9
215	Zupanic Pajnic I, Balazic J, Komel R. 2004. Sequence polymorphism of the mtDNA control region in the Slovenian population. International Journal of Legal Medicine 118:1-4
216	unpublished results
