# Supplementary material for: The history of the North African mitochondrial DNA haplogroup U6 gene flow into the African, Eurasian and American continents
Source: BMC Evol Biol. 2014 May 19;14:109. doi: 10.1186/1471-2148-14-109 (PMC4062890; doi:10.1186/1471-2148-14-109)
Supplement: Additional file 4 — Geographic frequency of U6 (‰), and subgroup lineages (%). Hyphens indicate that information about U6 sublineage classification is not available. [file 1471-2148-14-109-S4.xls]

## Sheet: ST3
Additional file 4.-Geographic frequency of U6 (‰), and subgroup lineages (%). Hyphens indicate that information about U6 sublineage classification is not available.
Area	LONGITUDE	LATITUDE	frecU6	U6a*	U6a	U6a-189	U6b	U6d	U6b'd	U6c
AFGHANISTAN	69.06	34.66	0	0	0	0	0	0	0	0
ALBANIA	19.86	40.9	0	0	0	0	0	0	0	0
ALGERIA-1	3.4	34.39	100.8	41.9	6.54	41.9	0	0	0	0
ALGERIA-2	-0.64	35.69	86.58	41.4	25.97	41	0	0	0	8.66
ANGOLA	14.46	-7.83	0	0	0	0	0	0	0	0
AUSTRIA-1	10.61	47.14	0	0	0	0	0	0	0	0
AUSTRIA-2	14.52	47.53	0	0	0	0	0	0	0	0
BALTIC SEA-1	30.53	58.68	0	0	0	0	0	0	0	0
BALTIC SEA-2	26.96	62.63	0	0	0	0	0	0	0	0
BEDOUINS	35.17	31.43	23	0	0	0	22.99	0	22.99	0
BELARUS	29.25	53.17	0	0	0	0	0	0	0	0
BENIN	2.32	9.31	0	-	-	-	-	-	-	-
BOSNIA	17.68	43.92	0	0	0	0	0	0	0	0
BULGARIA	24.45	46.14	0	0	0	0	0	0	0	0
BURKINA FASO	-2.12	11.88	7.4	7.41	0	7.41	0	0	0	0
CAMEROON-1	10.91	5.71	0	0	0	0	0	0	0	0
CAMERRON-N-1	14.26	11.64	4.8	0	0	0	0	0	4.83	0
CAMEROON-2	10.06	6.38	8.7	0	0	0	0	8.7	8.7	0
CAMERRON-N-2	13.95	10.25	9.3	6.17	6.17	0	0	0	3.09	0
CAMERRON-3	14.36	5.21	0	0	0	0	0	0	0	0
CENTRAL AFRICA REPUBLIC	18.57	4.4	0	0	0	0	0	0	0	0
CORSICA	9.13	41.94	0	0	0	0	0	0	0	0
CROATIA	16.19	43.57	0	0	0	0	0	0	0	0
CYPRUS	33.33	35.1	0	0	0	0	0	0	0	0
CZECH	14.55	50.11	0	0	0	0	0	0	0	0
DENMARK	9.83	56.46	4.2	0	0	0	0	0	0	4.18
DUBAI	55.3	25.27	4	4.02	0	4.02	0	0	0	0
EGYPT-1	31.33	26.93	4.85	4.85	0	4.85	0	0	0	0
EGYPT-2	26.51	28.81	0	0	0	0	0	0	0	0
EGYPT-3	30.18	27.95	8.5	-	-	-	-	-	-	-
EGYPT-4	38.99	33.07	10.8	10.83	3.61	7.22	0	0	0	0
EGYPT-NUBIANS	32.97	24.44	0	0	0	0	0	0	0	0
ENGLAND	-0.79	52.06	0	0	0	0	0	0	0	0
EQUATORIAL GUINEA	9.32	2.78	0	0	0	0	0	0	0	0
ESTONIA	24.74	59.43	0	0	0	0	0	0	0	0
ETHIOPIA-1	38.72	9.03	31.5	31.53	0	31.53	0	0	0	0
ETHIOPIA-C	38.73	11.01	32.5	32.52	0	32.52	0	0	0	0
ETHIOPIA-2	40.49	9.15	39	-	-	-	-	-	-	-
EUROPA-NC	21.03	52.01	0	0	0	0	0	0	0	0
FAROESE ISLANDS	-6.9	61.89	0	0	0	0	0	0	0	0
FINLAND	24.92	60.2	0	0	0	0	0	0	0	0
FINLAND-CE	28.72	63.39	0	0	0	0	0	0	0	0
FINLAND-CW	21.88	63.14	0	0	0	0	0	0	0	0
FINLAND-N	24.89	66.76	0	0	0	0	0	0	0	0
FINLAND-S/SC	23.95	61.26	0	0	0	0	0	0	0	0
FRANCE	2.33	48.86	5.6	5.59	5.59	0	0	0	0	0
FRANCE-C	1.75	45.72	6.2	6.17	0	6.17	0	0	0	0
FRANCE-CW	-0.22	47.55	0	0	0	0	0	0	0	0
FRANCE-N	2.12	49.28	0	0	0	0	0	0	0	0
FRANCE-NW	-1.55	48.05	4.5	4.48	0	4.48	0	0	0	0
FRANCE-SE	3.54	43.55	0	0	0	0	0	0	0	0
FRANCE-SW	3.5	43.28	0	0	0	0	0	0	0	0
FRANCE-W	-1.41	46.96	0	0	0	0	0	0	0	0
GERMANY	11.63	50.84	0	0	0	0	0	0	0	0
GERMANY-NE-1	12.42	53.67	0	0	0	0	0	0	0	0
GERMANY-NE-2	12.71	53.52	0	0	0	0	0	0	0	0
GERMANY-NW-1	7.64	52.93	0	0	0	0	0	0	0	0
GERMANY-W	7.11	50.74	0	0	0	0	0	0	0	0
GERMANY-NW-2	9.83	52.63	0	0	0	0	0	0	0	0
GERMANY-S	10.56	48.32	0	0	0	0	0	0	0	0
GHANA	-0.27	6.81	20.1	20.13	6.71	13.42	0	0	0	0
GHANA-SC	-1.63	6.72	10.5	5.24	0	5.24	0	5.24	5.24	0
GHANA-SW	-2.72	5.9	15.6	15.63	0	15.63	0	0	0	0
GREAT BRITAIN-1	-3.75	50.92	0	0	0	0	0	0	0	0
GREAT BRITAIN-2	-0.89	51.1	5.4	5.41	5.41	0	0	0	0	0
GREAT BRITAIN-3	-0.08	51.43	0	0	0	0	0	0	0	0
GREAT BRITAIN-4	1.15	52.58	2.9	2.95	0	2.95	0	0	0	0
GREAT BRITAIN-5	-1.46	52.63	3.7	0	0	0	0	0	0	3.69
GREAT BRITAIN-6	-2.94	53.47	0	0	0	0	0	0	0	0
GREAT BRITAIN-7	-6.99	56.96	0	0	0	0	0	0	0	0
GREAT BRITAIN-8	-2.33	54.91	7.5	3.77	0	3.77	0	0	3.77	0
GREAT BRITAIN-9	-3.39	55.48	0	0	0	0	0	0	0	0
GREAT BRITAIN-ISLANDS-1	-6.85	57.11	0	0	0	0	0	0	0	0
GREAT BRITAIN-ISLANDS-2	-3.06	58.99	0	0	0	0	0	0	0	0
GREAT BRITAIN- CW-WALES	-3.84	52.47	0	0	0	0	0	0	0	0
GREECE	23.49	40.87	0	0	0	0	0	0	0	0
GREECE-C/S/SW	23.52	38.08	0	0	0	0	0	0	0	0
GREECE-CRETE-1	25.77	35.09	0	0	0	0	0	0	0	0
GREECE-CRETE-2	8.13	35.33	0	0	0	0	0	0	0	0
GUINEA BISSAU	-15.61	11.93	23.4	23.4	4.26	19.15	0	0	0	0
HUNGARY-1	19.03	47.52	0	0	0	0	0	0	0	0
HUNGARY-2	19.04	47.51	4.7	4.74	4.74	0	0	0	0	0
ICELAND	-11.42	62.37	1	1	0	1	0	0	0	0
IRAN	49.95	35.31	0	0	0	0	0	0	0	0
IRAN-C-1	51.64	32.67	0	0	0	0	0	0	0	0
IRAN-C-2	53.31	31.75	0	0	0	0	0	0	0	0
IRAN-CW	49.32	31.58	10.1	10.1	0	10.1	0	0	0	0
IRAN-N	51.13	36.99	0	0	0	0	0	0	0	0
IRAN-NE	51.67	36.66	0	0	0	0	0	0	0	0
IRAN-NW-1	51.54	36.2	1.2	1.16	0	1.16	0	0	0	0
IRAN-NW-2	56.42	37.02	3.7	3.69	0	3.69	0	0	0	0
IRAN-SE	59.41	28.43	0	0	0	0	0	0	0	0
IRAN-SW	58.07	29.93	0	0	0	0	0	0	0	0
IRAN-W	48.78	33.39	2.6	2.6	2.6	0	0	0	0	0
IRAQ	44.35	33.33	8.6	8.62	8.62	0	0	0	0	0
IRELAND	-7.68	53.21	0	0	0	0	0	0	0	0
ISRAEL-N	35.38	33.09	0	0	0	0	0	0	0	0
ISRAEL	34.95	31.68	0	0	0	0	0	0	0	0
ITALY	13.17	42.18	5.4	0	0	0	0	5.43	5.43	0
ITALY-C	12.08	42.69	0	0	0	0	0	0	0	0
ITALY-ETRUSCAN_NC-1	11.39	43.16	11.63	11.63	11.63	0	0	0	0	0
ITALY-ETRUSCAN-NC-2	10.86	43.4	0	0	0	0	0	0	0	0
ITALY-ETRUSCAN-SC	13.51	42.27	8.2	8.2	0	8.2	0	0	0	0
ITALY-N	10.07	45.51	0	0	0	0	0	0	0	0
ITALY-NC-1	11.24	44.52	0	0	0	0	0	0	0	0
ITALY-NC-2	11.83	43.61	0	0	0	0	0	0	0	0
ITALY-N-TIROL	11.37	46.64	2.4	2.36	0	2.36	0	0	0	0
ITALY-S	15.76	40.42	3.1	3.1	0	3.1	0	0	0	0
ITALY-SC-1	12.94	41.84	17.1	17.09	4.27	12.82	0	0	0	0
ITALY-SC-2	12.79	42.33	0	0	0	0	0	0	0	0
IVORY COAST	-5.38	6.61	0	0	0	0	0	0	0	0
JORDANIA	35.79	31.82	0	0	0	0	0	0	0	0
KENYA	36.6	-0.37	15.9	15.87	0	15.87	0	0	0	0
KUWAIT	47.49	29.31	5.2	0	0	0	5.25	0	5.25	0
LATVIA	24.59	56.88	0	0	0	0	0	0	0	0
LIBYA-1	13.25	32.92	47.3	36.36	10.91	25.45	0	0	10.91	0
LIBYA-2	10.5	25.77	0	0	0	0	0	0	0	0
LITHUANIA	24.02	55.2	0	0	0	0	0	0	0	0
MACEDONIA	21.72	41.66	0	0	0	0	0	0	0	0
MALI	-8.06	12.67	0	0	0	0	0	0	0	0
MALI-NIGERIA-NIGER	-3.88	14.73	16.7	12.55	0	12.55	0	0	4.18	0
MAURITANIA	-15.91	18.07	100.8	41.7	41.5	28.85	9.62	0	9.62	0
MOROCCO-1	-6.92	33.69	85	41.3	35.19	32.26	11.73	2.93	14.66	2.93
MOROCCO-2	-6.01	34.79	93	41.2	23.26	34.88	0	0	11.63	23.26
MOROCCO-3	-6.46	34.52	100.4	41.4	23.04	41.4	0	4.61	9.22	13.82
MOROCCO-4	-5.36	35.57	100.2	41.7	41.2	41.3	0	0	0	0
MOROCCO-5	-1.89	34.65	100.5	41.6	36.27	41.4	0	0	10.36	0
MOROCCO-E	-1.23	32.1	31.9	31.91	10.64	21.28	0	0	0	0
MOROCCO-N	-3.9	35.26	84.8	41.3	26.79	40.18	13.39	0	17.86	0
MOROCCO-S	-6.91	31.59	81.5	41.3	37.04	29.63	0	7.41	14.81	0
MOZAMBIQUE-1	34.11	-22.32	0	0	0	0	0	0	0	0
MOZAMBIQUE-2	35.43	-18.63	0	0	0	0	0	0	0	0
MOZAMBIQUE-3	37.31	-15.54	0	0	0	0	0	0	0	0
NEAR EAST	35.4	32.94	0	0	0	0	0	0	0	0
NIGER-CHAD	13.78	13.04	0	0	0	0	0	0	0	0
NIGERIA-N	10.51	12.19	16.1	12.1	8.06	4.03	4.03	0	4.03	0
NIGERIA C-SOUTH EAST	7.49	6.27	0	0	0	0	0	0	0	0
NIGERIA SOUTH EAST-1	8.02	5.18	0	0	0	0	0	0	0	0
NIGERIA SOUTH EAST-2	8.33	4.94	0	0	0	0	0	0	0	0
NIGERIA SOUTH EAST-3	7.76	5.03	6.5	6.45	6.45	0	0	0	0	0
NIGERIA SOUTH EAST-4	7.94	4.72	0	0	0	0	0	0	0	0
NORTH-EAST EUROPE	36.89	58.4	0	0	0	0	0	0	0	0
NORWAY	10.72	59.91	0	0	0	0	0	0	0	0
OMAN	57.63	22.72	0	-	-	-	-	-	-	-
PALESTINA	35.17	31.67	13.2	13.22	4.41	8.81	0	0	0	0
POLAND-NE	23.21	54.11	0	0	0	0	0	0	0	0
POLAND-NW	18.18	54.29	0	0	0	0	0	0	0	0
POLAND-S	21.28	50.68	0	0	0	0	0	0	0	0
PORTUGAL	-7.93	37.87	19.1	19.11	12.74	6.37	0	0	0	0
PORTUGAL-ALENTEJO	-8.69	39.24	6.3	6.25	0	6.25	0	0	0	0
PORTUGAL-C	-9.12	38.69	28.4	28.39	15.77	12.62	0	0	0	0
PORTUGAL-CS	-8.2	38.45	21.3	10.64	0	10.64	3.55	7.09	10.64	0
PORTUGAL-N	-7.74	40.94	40.6	25.83	11.07	14.76	7.38	7.38	14.76	0
QATAR	51.31	25.32	11.1	-	-	-	-	-	-	-
ROMANIA-N	25.4	46.3	0	0	0	0	0	0	0	0
ROMANIA-NE	25.79	46.38	0	0	0	0	0	0	0	0
ROMANIA-SW	27.08	44.5	0	0	0	0	0	0	0	0
RWANDA	29.97	-1.95	0	-	-	-	-	-	-	-
SAHARA	-14.11	25.13	61.1	41.3	27.78	33.33	0	0	0	0
SAO TOME	6.67	0.35	6.3	6.25	6.25	0	0	0	0	0
SARDINIA-C	9.4	39.88	11.9	8.93	8.93	0	0	2.98	2.98	0
SARDINIA-N	9.16	40.47	0	0	0	0	0	0	0	0
SARDINIA-S	8.33	39.1	0	0	0	0	0	0	0	0
SAUDI ARABS-1	39.32	21.54	13.9	13.89	0	13.89	0	0	0	0
SAUDI ARABS-2	42.83	18.29	18.3	9.17	9.17	0	9.17	0	9.17	0
SAUDI ARABS-3	46.67	24.68	6.9	3.46	0	3.46	3.46	0	3.46	0
SAUDI ARABS-4	45.5	25.62	10.9	7.27	7.27	0	3.64	0	3.64	0
SAUDI ARABS-5	46.71	24.79	16.2	10.79	6.47	4.31	5.39	0	5.39	0
SAUDI ARABS-6	46.72	24.77	17.5	15.56	13.62	1.95	1.95	0	1.95	0
SCOTLAND-1	-3.18	56.25	0	0	0	0	0	0	0	0
SCOTLAND-2	-4.31	56.46	0	0	0	0	0	0	0	0
SCOTLAND-3	-4	56.92	0	0	0	0	0	0	0	0
SCOTLAND-4	-4.12	57.06	0	0	0	0	0	0	0	0
SCOTLAND-5	-3.93	57.24	0	0	0	0	0	0	0	0
SENEGAL	-12.08	12.66	8.4	8.4	0	8.4	0	0	0	0
SENEGAL-GAMBIA	-17.28	14.83	37	13.89	0	13.89	18.52	0	23.15	0
SERBIA	19.66	45.15	0	0	0	0	0	0	0	0
SHETLAND ISLES	-1.26	60.34	0	0	0	0	0	0	0	0
SICILY	14.22	37.57	4.9	4.93	0	4.93	0	0	0	0
SICILY-N	12.95	38.02	9.4	9.43	0	9.43	0	0	0	0
SICILY-W	13.33	37.41	0	0	0	0	0	0	0	0
SIERRA LEONE	-11.76	8.48	17.7	17.72	0	17.72	0	0	0	0
SLOVAKIA-1	19.7	48.67	0	0	0	0	0	0	0	0
SLOVAKIA-2	21.41	48.12	0	0	0	0	0	0	0	0
SLOVAKIA-3	21.25	48.72	0	0	0	0	0	0	0	0
SLOVENIA	14.99	46.15	0	0	0	0	0	0	0	0
SOUTH AFRICA	19.19	-33.42	0	0	0	0	0	0	0	0
SPAIN-SEVILLA	-6.02	37.4	28.6	23.81	19.05	4.76	4.76	0	4.76	0
SPAIN-SW	-5.78	38.27	23.1	23.08	0	23.08	0	0	0	0
SPAIN-ASTURIAS	-5.96	43.26	21.5	21.51	10.75	10.75	0	0	0	0
SPAIN-ZAMORA	-5.7	41.55	5.5	5.46	5.46	0	0	0	0	0
SPAIN-CASTILLA-LEON-2	-5.63	42.29	19.4	19.42	0	19.42	0	0	0	0
SPAIN-CASTILLA-LEON-1	-5.37	42.03	56.6	18.87	18.87	0	0	37.74	37.74	0
SPAIN-MALAGA	-5.3	36.63	15.7	15.75	0	15.75	0	0	0	0
SPAIN-ANDALUSIA	-4.71	37.57	15.9	7.94	7.94	0	0	7.94	7.94	0
SPAIN-CANTABRIA-1	-4.62	43.15	8.5	8.55	8.55	0	0	0	0	0
SPAIN-CANTABRIA-3	-4.01	43.18	6.4	6.37	0	6.37	0	0	0	0
SPAIN-CORDOBA	-4.37	37.56	6.7	0	0	0	0	0	0	6.67
SPAIN-CANTABRIA-2	-3.95	43.32	0	0	0	0	0	0	0	0
SPAIN-VIZCAYA	-2.93	43.26	0	0	0	0	0	0	0	0
SPAIN-GRANADA	-3.59	37.17	9.5	9.52	0	9.52	0	0	0	0
SPAIN-CASTILLA	-2.93	39.29	28.6	28.57	9.52	19.05	0	0	0	0
SPAIN-SE	-2.71	37.26	8.1	0	0	0	0	0	8.06	0
SPAIN-BASQUES	-2.22	43.07	0	0	0	0	0	0	0	0
SPAIN-ARAGON	-0.9	41.66	0	0	0	0	0	0	0	0
SPAIN-NC	-2.54	42.88	7.2	0	0	0	7.25	0	7.25	0
SPAIN-CATALONIA-ARAGON	0.36	41.76	16.9	8.47	8.47	0	0	0	8.47	0
SPAIN-EAST	-0.46	39.33	0	0	0	0	0	0	0	0
SPAIN-TARRAGONA	1.24	41.12	0	0	0	0	0	0	0	0
SPAIN-CATALONIA	1.52	41.59	0	0	0	0	0	0	0	0
SPAIN-NORTH CATALONIA	1.57	41.78	13.9	13.89	0	13.89	0	0	0	0
SPAIN-BARCELONA	1.83	41.69	23.6	7.87	0	7.87	15.75	0	15.75	0
SPAIN-BALEARES-1	2.67	39.46	0	0	0	0	0	0	0	0
SPAIN-BALEARES-2	3.01	34.69	0	0	0	0	0	0	0	0
SPAIN-GALICIA-1	-7.7	42.62	16.2	8.1	4.05	4.05	8.1	0	8.1	0
SPAIN-GALICIA-2	-8.4	42.69	6.6	6.58	6.58	0	0	0	0	0
SPAIN-GALICIA-3	-7.93	42.95	15.6	7.81	0	7.81	7.81	0	7.81	0
SUDAN-1	32.47	15.55	0	0	0	0	0	0	0	0
SUDAN-2	30.22	12.86	9.8	-	-	-	-	-	-	-
TURKEY SW	30.31	37.47	23	22.99	0	22.99	0	0	0	0
SWEDEN-E	18.81	63.11	0	0	0	0	0	0	0	0
SWEDEN-N	19.29	65.61	0	0	0	0	0	0	0	0
SWEDEN-S	15.36	58.32	0	0	0	0	0	0	0	0
SWITZERLAND	7.53	46.59	0	0	0	0	0	0	0	0
SYRIA	37.24	34.31	20.7	20.69	0	20.69	0	0	0	0
TANZANIA	35.69	-6.11	0	0	0	0	0	0	0	0
TUNISIA-1	10.17	36.82	37.82	37.82	21.01	16.81	0	0	0	0
TUNISIA-2	9.76	36.84	58.1	41.2	25.81	32.26	0	0	0	0
TUNISIA-C	9.35	34.74	75.3	41.3	12.55	41.3	0	0	4.18	8.37
TUNISIA-JERBA ISLAND	10.38	33.33	28.4	28.41	11.36	17.05	0	0	0	0
TUNISIA-N	9.48	36.78	69.9	41.3	20.98	41.1	0	0	0	6.99
TURKEY	34.92	38.91	0	0	0	0	0	0	0	0
TURKEY-ANATOLIA	32.65	38.82	0	0	0	0	0	0	0	0
UAE	54.33	24.09	0	-	-	-	-	-	-	-
UKRANIA	29.97	46.79	0	0	0	0	0	0	0	0
YEMEN-1	43.58	14.54	0	0	0	0	0	0	0	0
YEMEN-2	48.64	15.78	3.2	0	0	0	0	0	0	0
Values in boldface are higher than the umbral (100 for U6, and 40 for the rest)
